# Supplementary material for: Gut Microbiome Changes After Neoadjuvant Chemotherapy and Surgery in Patients with Gastric Cancer
Source: Cancers (Basel). 2024 Dec 5;16(23):4074. doi: 10.3390/cancers16234074 (PMC11640656; doi:10.3390/cancers16234074)
Supplement: Supplementary file 1 [file cancers-16-04074-s001.zip]

Archive with 1 entries (1 files):
- cancers-3343571-supplementary.pdf
